# Supplementary material for: Prognosis and predictive factors of conversion surgery for initially unresectable advanced colorectal cancer
Source: Langenbecks Arch Surg. 2024 Jun 11;409(1):182. doi: 10.1007/s00423-024-03374-0 (PMC11166789; doi:10.1007/s00423-024-03374-0)
Supplement: Supplementary file 2 — Supplementary Material 2 [file 423_2024_3374_MOESM2_ESM.xlsx]

## Sheet: Sheet1
No	age	sex	sidedness	cT	M	nember of metastatic organs	H	PUL	P	cN	distant N	resectability	treatment	final R	recurrence	RFS(month)	dead or alive	OS(from start of treatment)	CEA	CA19-9	pathological type	MSS	RAS	BRAF	Hepatectomy	lung resection	peritoneal resection	other organ resection	postoperative complication (all grade)	postoperative complication (CD grade≧3)	mortality
1	68	M	1	4a	1c2	3	2	0	1	3	1	0	4	2			1	2.56667	469	28.3	poorly	NA	NA	NA
2	66	F	0	4a	1a	1	0	2	0	0	0	0	4	2			1	85.2	2	10.3	poorly	NA	mutant	NA
3	58	M	0	4a	1a	1	3	0	0	1	0	0	4	2			1	17.4333	65	1920	mod	NA	NA	NA
4	75	F	0	4a	1b	2	3	0	0	2	1	0	4	2			1	14.1333	160.4	1490	mod	NA	NA	NA
5	62	M	1	4a	1a	1	0	1	0	0	0	0	4	2			0	0.866667	8.6	2.9	well	NA	NA	NA
6	69	M	0	4b	1b	2	2	2	0	2	0	0	4	2			1	35.0667		966	pap	NA	NA	NA
7	57	F	0	4b	1a	1	1	0	0	0	0	1	0	0	1	13.7667	1	41.4667	7.9	197.2	mod	NA	NA	NA	1	0	0	0	no	no	no
8	75	F	0	4a	1b	2	1	1	0	0	0	0	4	2			0	7.83333	3.4	4	well	NA	NA	NA
9	73	M	1	3	1c1	1	0	0	3	3	0	0	4	2			1	3.76667	3.5	12.4	poorly	NA	NA	NA
10	42	F	1	4a	1c1	1	0	0	2	1	0	1	0	0	1	34.2667	1	116.667	13.3	27.7	well to mod	NA	wild	NA	0	0	1	1	no	no	no
11	64	F	1	4a	1a	1	2	0	0	0	0	0	4	2			1	13.5667	60.6	95.1	mod	NA	NA	NA
12	72	M	1	4a	1c2	3	0	2	1	3	1	0	4	2			1	26.3667	1.8	256.8	mod tub2>por1=pap	NA	NA	NA
13	54	M	0	4a	1b	2	3	0	0	3	1	0	4	2			1	4.6	224	55.6	mod to por	NA	NA	NA
14	53	F	0	4b	1a	1	2	0	0	0	0	1	0	0	1	4.2	1	153.433	1813	702	mod	NA	NA	NA	2	0	0	1	yes	yes	no
15	67	M	0	4a	1b	2	1	0	0	1	1	0	4	2			0	27.9333	10	234.1	mod	NA	NA	NA
16	67	M	1	3	1a	1	2	0	0	3	0	0	3	0	1	5	1	20.2333	5	5	mod	NA	NA	NA	2	0	0	0	yes	yes	no
17	62	F	1	4a	1a	1	1	0	0	1	0	1	0	0	1	19.3333	0	172.267	5.6	64.9	mod	NA	NA	NA	1	0	0	0	no	no	no
18	65	F	1	4b	1b	2	2	0	0	2	0	0	4	2			1	7.4	5.5	42.9	mod	NA	NA	NA
19	55	M	1	4a	1a	1	3	0	0	1	0	0	4	2			1	7.23333	4470	892	mod	NA	NA	NA
20	67	M	0	4a	1a	1	1	0	0	0	0	1	0	0	1	6.86667	0	175.533	3.7	43.7	mod	NA	NA	NA	1	0	0	0	no	no	no
21	54	F	1	4a	1c2	2	3	0	2	1	0	0	4	2			1	1.36667	87.9	1250	mod	NA	NA	NA
22	54	M	1	3	1a	1	2	0	0	1	0	0	3	1	1	2.06667	1	24.0333	119.8	0.1	mod	NA	NA	NA	2	0	0	0	no	no	no
23	59	M	1	4a	1b	2	1	0	0	1	1	0	3	1	1	17.5	1	34.1333	6	67	mod	NA	wild	NA	1	0	0	1	no	no	no
24	70	M	1	4a	1c2	3	2	0	1	1	1	1	0	0	1	1.56667	1	3.8	348	814	mod	NA	NA	NA	1	0	0	1	no	yes	no
25	77	F	0	4a	1c1	1	0	0	3	1	0	0	4	2			1	16.7667	1.1	160.6	sig	NA	NA	NA
26	49	F	1	4b	1c1	1	0	0	2	1	0	1	1	0	1	9.06667	1	41.2667	1.7	51.5	mod	NA	NA	NA	0	0	2	0	yes	no	no
27	63	F	1	4a	1a	1	2	0	0	2	0	0	4	2			1	32.6	14.3	18.6	mod	NA	mutant	NA
28	74	F	1	4a	1b	2	3	0	0	0	1	0	4	2			1	17.6667	2830	2364	mod	NA	NA	NA
29	65	F	1	4a	1c2	3	2	0	1	3	1	0	4	2			1	12.7667	3.1	447.2	por=mod	NA	NA	NA
30	58	M	1	4a	1a	1	1	0	0	2	0	1	0	0	1	1.96667	0	135.767	5.4	44	well	NA	NA	NA	1	0	0	0	no	no	no
31	89	F	1	3	1c1	1	0	0	2	0	0	0	4	2			0	1.06667	12.8	0.1	pap=well	NA	NA	NA
32	90	M	0	4b	1c2	4	3	1	2	2	0	0	4	2			0	4.23333	15.7	61	mod=por1	NA	NA	NA
33	58	F	1	4a	1b	2	0	2	0	2	1	0	4	2			1	48.0333	4.4	11.3	well to mod	NA	wild	NA
34	40	F	1	4a	1a	1	0	0	0	2	0	1	1	0	1	12.2667	0	164.033	1.9	3.5	mod	MSS	wild	wild	0	0	0	1	no	no	no
35	71	M	0	4a	1b	3	3	2	0	2	1	0	4	2			1	26.4333	20.5	16310	pap	NA	wild	NA
36	61	F	1	1b	1b	2	0	2	0	0	1	0	4	2			1	45.4667	162.9	478.6	well	NA	mutant	NA
37	65	F	0	4a	1a	1	1	0	0	2	0	1	0	0	1	21.8333	1	66.6667	9.4	16.9	pap=mod	NA	mutant	wild	1	0	0	0	no	no	no
38	73	M	1	3	1a	1	2	0	0	1	0	0	4	2			1	25.2333	29.9	0.1	mod	NA	wild	NA
39	65	F	1	4a	1a	1	0	0	0	3	1	0	3	0	1	30.2667	1	76.1	3.5	17.5	mod	NA	wild	wild	0	0	0	1	no	no	no
40	71	F	0	4a	1b	2	0	0	0	2	1	0	4	2			1	9.5	1.1	106.6	por	NA	NA	NA
41	54	M	1	4a	1b	2	2	0	0	1	1	0	3	0	1	6.76667	1	56.4667	2.4	4.2	mod	NA	wild	wild	1	1	0	1	yes	no	no
42	63	M	1	4a	1b	2	2	0	0	0	1	0	4	2			0	36.1667	93.8	136.2	mod	NA	wild	NA
43	55	M	0	4a	1a	1	1	0	0	0	0	1	0	0	1	22.7667	0	166.733	2.7	22.7	mod	NA	NA	NA	1	0	0	0	no	no	no
44	44	M	1	4a	1a	1	3	0	0	3	0	0	4	2			1	15.1333	950	120.6	por	NA	mutant	NA
45	39	M	1	4a	1b	2	2	2	0	2	0	0	4	2			1	54.4667	204	182.4	mod	NA	wild	wild
46	64	F	1	3	1a	1	1	0	0	0	0	1	0	0	1	6.63333	0	119.033	15	40.6	mod	NA	NA	NA	1	0	0	0	no	no	no
47	35	F	1	3	1a	1	2	0	0	2	0	1	0	0	1	1.36667	0	6.2	1.2	55.9	pap	NA	NA	NA	2	0	0	0	no	no	no
48	75	F	0	4a	1c2	2	2	0	3	2	0	0	4	2			1	1.23333	3.6	757	por	NA	NA	NA
49	49	M	1	3	1b	2	2	2	0	1	0	0	4	2			1	86.2	42.9	0.1	pap	NA	mutant	wild
50	66	M	1	2	1b	2	0	2	0	1	1	0	4	2			1	77.4333	78.6	0.1	tub1>tub2	NA	wild	wild
51	56	F	1	4a	1a	1	3	0	0	0	0	0	4	2			1	20.7667	1984	59900	mod	NA	wild	NA
52	53	F	0	4a	1c1	1	0	0	1	2	0	1	0	0	1	17.8667	1	27.8	1.8	41.5	mod	NA	wild	mutant	0	0	1	0	yes	no	no
53	49	F	1	3	1a	1	2	0	0	1	0	1	0	0	1	28.1667	0	164	103.1	434	mod	NA	NA	NA	2	0	0	0	no	no	no
54	81	M	1	3	1b	2	2	1	0	0	0	0	4	2			0	32.6333	69.2	0.1	mod	NA	mutant	wild
55	71	F	0	4b	1a	1	1	0	0	1	0	1	0	0	1	8.33333	1	112.633	21.5	31.4	por	NA	NA	NA	1	0	0	0	no	no	no
56	74	F	1	4a	1b	2	3	1	0	1	0	0	4	2			1	1.1	1273	39030	mod/por	NA	NA	NA
57	87	M	0	3	1c1	1	0	0	1	2	0	1	0	0	1	7.36667	1	17.2333	3.1	24.4	mod	NA	NA	NA	0	0	1	0	no	no	no
58	66	M	0	4a	1c1	1	0	0	2	0	0	1	0	0	1	10.9	1	25.0667	3.8	14.5	mod	NA	wild	NA	0	0	1	0	no	no	no
59	65	M	1	4a	1a	1	0	0	0	1	0	1	0	0	1	4.6	1	40.9	1	5.1	mod/por	NA	wild	NA	0	0	0	1	no	no	no
60	46	F	0	4b	1b	2	0	0	3	0	0	0	4	2				14.9667	29	671	muc	NA	mutant	wild
61	66	F	1	4a	1b	2	1	1	0	2	0	0	3	0	1	0.233333	1	74.6667	87.8	89.8	mod	NA	wild	wild	1	0	0	0	no	no	no
62	69	M	1	4a	1a	1	3	0	0	0	0	0	4	2			0	8.96667	177.9	13370	mod/por	NA	NA	NA
63	65	F	1	4a	1c2	4	3	2	3	2	0	0	4	2			1	8.1	2670	13.4	mod	NA	wild	NA
64	88	F	1	4a	1a	1	0	0	0	0	1	0	4	2			1	18.1333	98.5	14.9	mod	NA	wild	NA
65	55	M	1	4b	1a	2	1	2	0	X	0	0	4	2			1	17.7333
66	72	M	1	4a	1c2	2	3	0	1	0	0	0	3	1	0	4	1	21.4	294	380.4	mod	NA	mutant	wild	2	0	1	0	yes	yes	yes
67	51	M	1	4a	1b	2	3	0	0	1	1	0	3	0	1	16.9333	1	87.5	612	6120	mod	NA	mutant	NA	2	0	0	1	no	no	no
68	41	F	0	4a	1c2	2	0	0	3	1	0	0	4	2			1	25.1333	28.3	234.8	mod/muc	NA	mutant	NA
69	29	M	0	4a	1a	1	0	0	0	2	1	1	1	0	0	121.833	0	125.267	45.8	109.4	muc	NA	wild	NA	0	0	0	1	no	no	no
70	59	M	1	4a	1b	2	3	0	0	1	1	0	4	2			1	18.6333	162.6	43.7	mod	NA	wild	NA
71	46	F	0	3	1c1	1	0	0	3	2	0	0	4	2			1	22.1333	0.8	4	mixed carcinoid adenocarcinoma	NA	wild	wild
72	67	F	0	3	1a	1	1	0	0	2	0	1	0	0	1	12.5333	1	82.3	6.7	21.4	mod	MSS	wild	wild	1	0	0	0	yes	yes	no
73	41	M	1	3	1c1	1	0	0	1	3	0	1	0	1	1	10.9667	1	23.2	1.8	69.7	muc	NA	wild	wild	0	0	1	0	no	no	no
74	76	F	1	3	1a	1	1	0	0	1	0	1	0	0	1	2.33333	1	64.7	6.7	11.7	well	NA	NA	NA	1	0	0	0	no	no	no
75	80	F	0	3	1b	3	2	1	0	0	1	0	4	2			0	1.06667	973	0.1	mod	NA	NA	NA
76	73	F	1	3	1b	2	2	1	0	1	0	0	4	2			1	6.36667	248	9250	well to mod	NA	NA	NA
77	71	F	1	4b	1a	1	2	0	0	0	0	1	0	0	1	5.3	1	48.0667	651	1.3	mod/well	NA	wild	wild	1	0	0	1	yes	yes	no
78	63	M	0	4a	1c1	1	0	0	3	0	0	0	4	2			1	43.3	27.9	35.2	muc	NA	wild	wild
79	68	F	0	4b	1a	1	0	0	0	2	1	0	4	2			1	6.43333	8	39.1	por	NA	wild	mutant
80	26	M	0	3	1c2	4	1	2	2	3	1	0	4	2			1	19.1667	6.8	26.3	mod	NA	mutant	wild
81	48	F	0	3	1c1	2	0	0	3		0	0	4	2			1	27.9333	4300	0.1	sig	NA	wild	wild
82	55	M	1	3	1a	1	2	0	0	0	0	0	4	2			1	43.1333	57.4	105.3	well	NA	mutant	wild
83	74	M	1	4a	1a	1	2	0	0	1	0	1	0	0	1	22.3667	1	60.0667	3.4	13.4	mod	MSS	mutant	wild	1	0	0	0	no	no	no
84	53	M	1	2	1a	1	1	0	0	1	0	1	0	0	1	19.6333	1	48.5667	6	46.3	mod	NA	mutant	wild	1	0	0	0	no	no	no
85	76	M	1	4a	1b	3	2	1	0	2	1	0	4	2			1	22.5667	1760	7560	mod	NA	wild	wild
86	67	M	1	4a	1c2	2	0	0	2	2	1	0	4	2			1	4.06667	148	1003	mod	NA	wild	wild
87	46	F	1	4a	1a	1	1	0	0	2	0	1	0	0	1	9.16667	1	56.5	15.7	32.8	mod	MSI-L	wild	wild	1	0	0	0	yes	yes	no
88	57	F	1	4a	1a	1	0	0	0	0	0	1	1	0	0	43.4333	0	47.9333	43.2	11.1	muc	NA	wild	wild	0	0	0	1	no	no	no
89	72	M	1	4a	1c1	1	0	0	3	2	0	0	4	2			1	3.36667	19.2	315.5	well	NA	wild	wild
90	57	M	1	4a	1b	4	1	2	0	1	1	0	4	2			1	17.3667	107.9	131.5	well	NA	wild	wild
91	77	M	0	4a	1c2	4	1	2	3	1	0	0	4	2			1	3.36667	34.6	24.2	mod	NA	mutant	wild
92	72	F	0	4a	1c2	3	1	2	3	1	0	0	4	2			1	3.16667	88.2	72.8	mod	NA	mutant	wild
93	55	F	1	3	1b	3	1	2	0	X	1	0	4	2			1	48	11.7	1158	mod	NA	mutant	wild
94	73	M	1	4a	1c2	3	3	0	2	0	1	0	4	2			1	30.5	193.5	4880	mod	NA	wild	wild
95	71	M	0	4a	1c1	1	0	0	1	0	0	1	0	0	1	12.5	1	16	8.2	27.8	mod	NA	wild	wild	0	0	2	0	no	no	no
96	46	F	1	4b	1b	2	3	0	0	1	1	0	4	2			1	6.03333	541	0.6	mod	NA	wild	wild
97	56	F	1	3	1a	1	1	0	0	1	0	1	1	0	0	62.6667	0	68.5667	6.4	14	mod	NA	wild	wild	1	0	0	0	no	no	no
98	68	M	1	3	1c2	3	1	0	3	0	1	0	4	2			1	7.5	3.8	145	well	NA	wild	wild
99	82	M	1	4a	1c1	1	0	0	3	2	0	0	4	2			1	19.4	105.3	15.8	muc	NA	mutant	wild
100	61	F	1	4a	1b	2	3	0	0	1	1	0	4	2			1	10.3667	4.5	14.9	por	NA	wild	wild
101	33	F	1	4a	1c1	1	0	0	2	0	0	1	0	0	1	6.83333	1	64.2667	62.6	25.9	well	NA	mutant	wild	0	0	1	0	no	no	no
102	75	F	1	3	1a	1	1	0	0	0	0	1	0	0	0	140.733	0	140.733	1	4	mod	NA	wild	wild	1	0	0	0	yes	yes	no
103	73	F	0	3	1c2	2	3	0	1		0	0	4	2			1	4.83333	17470	121600	mod	NA	mutant	wild
104	70	F	1	3	1a	1	2	0	0	1	0	0	4	2			0	3.13333	21	0.1	mod	NA	NA	NA
105	72	M	0	3	1c1	1	0	0	2	2	0	1	0	0	1	27.3	1	87.4	2.7	16.6	mod	MSS	mutant	wild	0	0	1	0	no	no	no
106	53	M	0	3	1a	1	2	0	0	3	0	0	3	0	1	5.16667	1	60.0667	5.5	31.2	por	NA	wild	wild	2	0	0	0	no	no	no
107	48	F	0	3	1c2	2	0	0	3	1	0	0	4	2			1	38.4333	1.4	16.7	mod	NA	wild	wild
108	72	M	0	4a	1c1	1	0	0	3	X	0	0	4					4.93333	1.8	28.7	muc	NA	wild	wild
109	65	M	1	4b	1b	2	2	2	0	3	0	0	4	2			1	16.3	84.4	1004	mod	NA	mutant	wild
110	67	M	1	3	1a	1	2	0	0	2	0	1	0	0	1	73.0333	0	111.2	7.7	31.1	well	NA	wild	wild	1	0	0	0	no	no	no
111	55	F	1	4a	1a	1	2	0	0	2	0	1	0	0	0	72.6	0	74.1333	6.8	49.7	mod	NA	NA	NA	1	0	0	0	no	no	no
112	63	M	1	4a	1b	2	2	0	0	2	1	0	3	1	1	2.23333	1	12.5667	2	4.8	mod	NA	wild	wild	1	0	0	1	yes	yes	no
113	42	F	0	3	1a	1	2	0	0	1	0	1	0	0	0	95.4667	0	96.9	470	90.7	mod	NA	NA	NA	1	0	0	0	no	no	no
114	40	F	1	4b	1b	2	1	0	0	3	0	0	4	2			1	30.9333	38.5	24.4	tub1	NA	mutant	wild
115	45	F	1	4b	1a	1	0	0	0	3	1	0	4	2			1	12.4333	4	68.7	tub2	NA	wild	mutant
116	62	F	1	4a	1c2	4	2	2	3	3	1	0	4	2			1	18.6333	250	7680	tub1>tub2	NA	mutant	wild
117	74	F	0	4a	1c2	4	3	2	2	1	0	0	4	2			1	15.5667	1980	14520	mod	NA	mutant	wild
118	27	M	1	4a	1c2	3	2	0	2	3	1	0	4	2			1	2.76667	8.1	2350	mod	NA	wild	mutant
119	47	F	0	3	1c2	2	0	0	3	X	0	0	4	2			1	32.1667	3.5	60.2	tub1,tub2	NA	wild	wild
120	82	M	0	4a	1a	1	0	0	0	2	1	0	4	2			1	3.36667	9.6	83.7	mod	NA	NA	NA
121	73	M	1	4a	1a	1	2	0	0	1	0	0	4	2			1	19.2333	59.3	618	mod	NA	NA	NA
122	79	M	1	3	1b	3	2	2	0	3	1	0	4	2			1	6.96667	557	584	tub1	NA	wild	wild
123	43	F	0	4a	1c2	2	0	0	3	X	0	0	4	2			1	30.7667	3.2	0.1	muc	NA	wild	mutant
124	78	F	1	3	1a	1	1	0	0	3	0	1	1	0	1	3.56667	1	24.2667	1.1	39.1	por	NA	wild	mutant	2	0	0	0	no	no	no
125	64	F	0	4a	1b	2	3	2	0	1	0	0	4	2			0	31.4667	100.3	49.7	mod	NA	wild	wild
126	73	M	1	4a	1c1	1	0	0	3	X	0	0	4	2			1	4.26667	8.6	84.3	tub1,tub2	NA	NA	NA
127	59	F	1	2	1b	2	3	0	0	2	1	0	4	2			0	34.5333	500	335.2	tub1	NA	wild	wild
128	57	M	1	4b	1a	1	0	2	0	1	0	0	4	2			1	43.3	7.3	34.7	tub2	NA	mutant	wild
129	72	M	1	3	1a	1	3	0	0	X	0	0	4	2			0	4.9	210	1620	tub1>tub2	NA	wild	wild
130	63	F	0	4a	1a	1	0	0	0	X	1	0	4	2			1	8.43333	4.9	19.8	por	NA	wild	mutant
131	59	F	1	4a	1a	1	1	0	0	1	0	1	0	0	1	5.66667	0	74.1667	10.5	35.5	mod	MSS	wild	wild	1	0	0	0	no	no	no
132	80	M	1	4a	1c2	2	1	0	1	1	0	0	4	2			0	3	41	3970	well	NA	NA	NA
133	90	M	0	4a	1a	1	1	0	0	1	0	0	4	2			1	20.8	3.5	53.6	mod	NA	wild	wild
134	55	M	1	3	1a	1	3	0	0	2	1	0	4	2			1	18.4333	1300	1160	well to mod	NA	wild	wild
135	46	F	1	3	1a	1	1	0	0	1	0	1	0	0	0	101.033	0	125	7.1	10.9	mod	NA	wild	wild	1	0	0	0	yes	yes	no
136	29	M	1	3	1c1	1	0	0	2	1	0	1	0	0	1	13.2	1	49.2	1.6	2.8	muc	MSS	wild	wild	0	0	1	0	no	no	no
137	58	M	1	4b	1b	2	0	0	0	X	1	0	4	2			1	28.2667	27.9	350	tub2	NA	wild	wild
138	55	M	1	4b	1b	2	0	2	0	X	0	0	4	2			1	6.86667	60.7	なし	tub1	NA	wild	wild
139	80	M	1	4a	1b	2	0	2	0		1	0	4	2			1	57.7333	4.2	8.1	well-mod	MSS	mutant	wild
140	63	F	0	3	1b	2	3	2	0	3	1	0	4	2			1	8.3	2410	7880	tub1	NA	NA	NA
141	84	M	1	3	1b	3	3	2	0	0	0	0	4	2			1	11.2667	276	260.1	なし！	NA	NA	NA
142	60	M	1	3	1a	1	0	1	0	0	0	1	0	0	0	70.9333	0	73.7	18.9	11.4	mod	NA	NA	NA	0	1	0	0	yes	yes	no
143	63	M	1	4a	1b	2	3	0	0		1	0	4	2			1	23.4667	29.5	1910	tub1	NA	wild	wild
144	33	F	1	4b	1b	4	2	2	0	3	1	0	4	2			1	1.33333	880	80500	tub1	NA	mutant	wild
145	78	M	1	4a	1c1	1	0	0	3	2		0	4	2			1	78.3	6.2	14.6	tub2>tub1	NA	wild	wild
146	63	M	1	3	1a	1	0	0	0	3	1	1	1	0	1	14.9	1	30.0667	1.5	10.4	por	NA	mutant	wild	0	0	0	1	yes	yes	no
147	77	M	1	4b	1a	1	0	2	0	0	0	1	0	0	1	1.96667	1	16.5	5.7	6.5	mod	MSS	mutant	wild	0	1	0	0	no	no	no
148	66	F	0	4a	1a	1	2	0	0		0	0	4	2			1	2.53333	507	0.7	por	NA	wild	mutant
149	74	F	0	4a	1c1	1	0	0	2	2	0	1	1	0	1	2.3	1	35.3333	179.9	36.1	mod	MSS	mutant	wild	0	0	2	1	no	no	no
150	72	F	1	4b	1b	2	2	2	0	3	0	0	4	2			1	12.5	93.1	1210	muc	MSS	wild	wild
151	61	M	1	4a	1b	3	1	2	0	1	0	0	4	2			1	11.8333	16550	103.8	tub1 tub2	NA	wild	wild
152	69	M	0	4a	1b	2	3	0	0	2	0	0	4	2			0	20.5	290	426	well	NA	mutant	wild
153	83	M	0	4a	1a	1	0	1	0	2	0	0	4	2			0	29.0333	24.2	7.3	mod	MSS	mutant	wild
154	69	F	0	3	1b	2	1	0	0	1	1	1	0	0	1	16.0333	0	113.833	19.9	22.8	tub2	MSS	wild	mutant	1	0	0	1	no	no	no
155	64	F	0	4b	1c2	3	2	0	2	3	1	0	4	2			1	5.8	18.1	1580	mod	MSS	wild	mutant
156	68	F	0	4a	1b	2	1	2	0	3	0	0	4	2			1	18.4667	370	24.6	well	NA	wild	NA
157	74	M	1	3	1a	1	1	0	0	1	0	1	0	0	0	98.5	0	99.5667	37.2	18.4	mod	MSS	wild	wild	1	0	0	0	no	no	no
158	75	M	0	3	1b	2	2	2	0	0	0	1	1	0	0	76.6	0	89.6333	1.9	11.3	mod	MSS	mutant	wild	1	2	0	0	no	no	no
159	68	F	0	4a	1b	2	0	2	0		1	0	4	2			1	55.1333	63.3	326.1	well	MSS	mutant	wild
160	67	M	1	3	1a	1	2	0	0		0	0	4	2			1	22.7667	5.5	13.3	mod	MSS	wild	wild
161	75	M	0	4a	1a	1	0	0	0	1	1	1	1	0	1	5.1	1	49.3667	14.8	6.1	tub2	MSS	mutant	wild	0	0	0	1	yes	yes	no
162	64	F	0	4b	1b	2	1	2	0	3	0	0	4	2			1	12.5667	220	345.6	tub1(生検）	MSI-L	mutant	wild
163	71	F	1	4a	1b	3	2	2	0	1	1	0	4	2			1	5.8	42.8	92.3	mod	MSS	mutant	wild
164	73	F	1	3	1b	2	3	2	0	2	0	0	4	2			1	12.2	10.1	14.4	mod	MSS	wild	wild
165	38	F	0	4a	1c2	4	3	2	2	3	1	0	4	2			1	42.4	200	70.4	mod	MSS	wild	wild
166	86	F	0	4a	1c2	3	0	0	2	2	1	1	0	0	1	6.26667	1	16.4667	2.7	178.8	por	MSI-H	wild	mutant	0	0	2	1	no	no	no
167	76	M	0	4a	1c2	3	2	2	3	3	0	0	4	2			0	12.3	43.9	1560	mod	MSS	mutant	wild
168	73	F	1	4b	1a	1	0	1	0	3	0	0	4	2			1	12.7333	67.1	2110	muc	MSS	mutant	wild
169	86	F	0	4b	1c2	2	0	2	3	1	0	0	4	2			1	31.9333	24.2	14.5	mod	MSS	wild	wild
170	71	F	0	3	1a	1	0	1	0	1	0	0	4	2			1	12.3	56.7	7.57	mod	MSI-L	mutant	wild
171	61	M	0	1b	1a	1	2	0	0	0	0	0	4	2			1	7.5	なし	なし	well	MSS	mutant	wild
172	54	F	0	3	1a	1	3	0	0	2	0	0	4	2			1	16.1667	82.7	149.5	mod	MSS	mutant	wild
173	52	F	1	4a	1c2	3	2	0	2	2	0	0	4	2			1	29.6333	23.5	140.2	mod	MSS	wild	wild
174	81	F	0	4a	1c2	2	0	1	3	2	0	0	4	2			1	2.03333	5.9	127.3	mod	MSI-H	wild	mutant
175	66	M	1	3	1a	1	1	0	0	3	0	1	1	1	1	4.16667	1	18.7333	9.8	157.5	mod	MSS	mutant	wild	1	0	0	0	no	no	no
176	67	F	1	4a	1c2	2	0	0	1	2	0	1	0	0	1	5.93333	1	19	3.8	35.1	mod	MSS	mutant	wild	0	0	1	0	no	no	no
177	85	M	0	4b	1b	2	2	1	0	0	0	0	4	2			0	7.6	1070	1870	mod	MSS	wild	wild
178	89	M	1	4a	1b	2	1	2	0	3	1	0	4	2			0	0.633333	52.4	299.6	mod	NA	NA	NA
179	59	M	1	4a	1c2	4	3	1	3	1	1	0	4	2			1	5.83333	109.2	144.8	mod	MSS	wild	wild
180	53	F	0	4a	1a	1	0	2	0	1	0	0	4	2			1	55.1333	3.6	191.4	mod	MSS	mutant	wild
181	43	F	1	3	1a	1	3	0	0	0	0	0	3	1	1	1.6	1	84	1093	11180	tub1	MSI-L	wild	wild	1	0	0	1	yes	yes	no
182	57	M	1	3	1a	1	3	0	0	1	0	0	4	2			1	26.1667	113.4	290.8	tub1	MSS	wild	wild
183	76	F	1	4b	1a	1	3	0	0	2	0	0	4	2			1	12.6667	86.7	15.5	mod	MSS	wild	wild
184	72	M	0	4a	1c1	1	0	0	3	0	0	0	4	2			1	15.8667	6.6	33.7	muc	MSS	wild	wild
185	56	M	1	4a	1a	1	3	0	0	1	0	0	4	2			0	24.4667	29.6	81.8	tub1	MSS	wild	wild
186	79	F	0	4a	1b	2	1	1	0	0	0	1	0	0	1	1.06667	1	16.8	304	674	tub2	MSS	mutant	wild	1	0	0	0	no	no	no
187	44	M	0	4a	1a	1	2	0	0	2	0	0	4	2			1	60.4333	7.5	104.2	mod	MSS	wild	wild
188	70	F	0	3	1a	1	3	0	0	0	0	0	4	2			1	50.7	105.6	37.2	tub2>muc	MSS	mutant	wild
189	62	F	1	4a	1b	2	2	2	0	1	0	0	4	2			1	36.6333	143.2	325.7	tub2	MSS	mutant	wild
190	68	M	1	4b	1a	1	1	0	0	1	0	1	1	0	1	4.53333	1	23.9333	9.7	16.6	pap	MSI-H	wild	wild	2	0	0	1	yes	yes	no
191	55	M	1	3	1a	1	1	0	0	0	0	0	3	1	1	2.5	0	100.033	30.3	8.5	well	MSS	wild	wild	1	0	0	0	yes	no	no
192	71	M	1	4a	1a	1	2	0	0	3	0	1	0	0	1	16.2333	1	68.2333	10.6	20.3	mod	MSS	wild	wild	1	0	0	0	no	no	no
193	67	F	0	3	1b	2	3	1	0	0	0	0	4	2			1	25.5667	687	84.9	tub1	MSS	wild	wild
194	67	M	1	4a	1c2	3	2	1	3	2	0	0	4	2			1	27.1667	2060	6240	tub1	MSI-L	wild	wild
195	72	M	1	4b	1b	2	1	0	0	0	1	1	1	0	1	6.6	0	86.6667	1.1	47.7	tub2	NA	mutant	NA	1	0	0	1	yes	yes	no
196	48	F	1	4a	1a	1	3	0	0	2	0	0	4	2			1	46.7333	1750	10670	tub2	MSS	wild	wild
197	52	F	1	4b	1b	2	0	2	0	1	1	0	4	2			1	39.1333	21.8	61.3	tub1	MSI-L	mutant	wild
198	68	M	0	4a	1a	1	2	0	0	2	0	0	4	2			1	8.26667	9.9	1.6	tub2	MSS	mutant	wild
199	71	M	1	4a	1b	3	2	2	0	3	1	0	4	2			1	15.7333	3.7	29.6	por	MSS	wild	wild
200	57	F	1	4b	1b	2	3	1	0	1	0	0	4	2			1	21.9667	37	110.2	tub2	MSI-L	mutant	wild
201	61	F	1	4a	1c2	3	2	2	2	1	0	0	4	2			1	48.6333	50	379.1	tub2	MSS	mutant	wild
202	73	F	1	4a	1a	1	0	1	0	1	0	1	0	0	0	101.8	0	105.433	6	11.7	tub2	MSS	wild	wild	0	2	0	0	yes	yes	no
203	37	M	0	4a	1c2	3	2	2	3	1	0	0	4	2			1	3.53333	241	1671	tub2	MSS	wild	mutant
204	46	M	1	3	1b	2	0	2	0	3	1	0	4	2			0	41.0667	2	6.3	tub1	MSI-L	wild	wild
205	72	M	1	3	1a	1	1	0	0	2	0	1	1	1	1	13.1333	1	40.7333	20.9	40.4	tub2	MSS	mutant	wild	1	0	0	0	yes	yes	no
206	60	M	1	3	1a	1	1	0	0	0	0	1	1	0	1	11.5	0	59.7667	5	46.9	tub1	MSS	wild	wild	1	0	0	0	yes	yes	no
207	70	M	1	4a	1a	1	1	0	0	0	0	1	0	0	1	40.3667	0	104.033	5.8	29.8	tub2	MSS	mutant	wild	1	0	0	0	yes	yes	no
208	78	M	1	4a	1c2	3	0	0	3	3	1	0	4	2			1	6.66667	20.6	34.8	por2	MSS	wild	wild
209	60	F	1	3	1a	1	1	0	0	0	0	1	0	0	1	15.8	0	84.8333	2.4	39.3	tub1	MSS	wild	wild	1	0	0	0	yes	yes	no
210	74	M	0	2	1b	2	1	0	0	3	1	1	1	0	1	2.3	1	12.5667	6.3	0.1	tub1	MSS	mutant	wild	1	0	0	1	yes	yes	no
211	72	M	1	4a	1a	1	3	0	0	1	0	0	3	0	1	1.13333	1	27.3	1326	3891	tub1	NA	mutant	wild	2	0	0	0	yes	yes	no
212	66	F	1	4a	1a	1	0	0	0	2	1	1	1	0	1	3.7	1	32.0333	7.4	39.2	tub2=por1	MSS	mutant	wild	0	0	0	1	yes	yes	no
213	65	F	1	4b	1c2	2	0	0	2	1	0	1	0	0	1	13.5	1	33.9667	3	46.7	tub2	MSS	wild	wild	0	0	2	0	yes	yes	no
214	60	M	0	4a	1a	1	0	0	0	0	0	1	0	0	0	74.1667	0	74.1667	16	70	por2	MSS	wild	mutant	0	0	0	1	no	no	no
215	66	F	1	4a	1b	2	0	1	0	1	0	1	1	0	0	87.6667	0	98.7333	22.5	269.2	tub2	MSS	mutant	wild	0	1	0	0	no	no	no
216	74	F	0	4a	1b	2	3	2	0	3	0	0	4	2			1	22.3333	172.6	180.9	tub2	MSS	mutant	wild
217	66	F	1	4a	1a	1	0	0	0	3	1	1	1	0	1	7.66667	1	40.6333	2240	6.1	tub1	MSS	wild	wild	0	0	0	1	no	no	no
218	69	M	1	4a	1c2	2	2	0	3	1	0	0	4	2			1	8.1	32.2	52.4	tub1	MSS	mutant	wild
219	70	F	0	4a	1a	1	1	0	0	2	0	1	0	0	1	10.3333	1	50.3333	1.3	40.3	tub2	MSS	wild	wild	1	0	0	0	no	no	no
220	79	F	1	3	1a	1	1	0	0	2	0	1	1	0	1	9.16667	1	65.3667	4.6	18.4	tub1	MSS	wild	wild	2	0	0	0	yes	yes	no
221	58	F	0	4b	1c1	1	0	0	3	0	0	0	4	2			1	12.3	85.2	860	tub2	MSS	mutant	wild
222	48	F	1	4a	1c2	2	2	0	2	0	0	0	4	2			1	29.7333	6.9	42.7	muc>tub2	MSS	mutant	wild
223	41	F	0	4a	1c2	2	3	0	3	1	0	0	4	2			1	7.4	4230	11280	tub1-tub2	MSS	mutant	wild
224	38	M	1	3	1a	1	1	0	0	1	0	1	1	0	1	12	1	84.6667	14	30	tub1	MSS	wild	wild	1	0	0	0	yes	yes	no
225	72	M	1	4a	1c1	1	0	0	3	2	0	0	4	2			1	33.9333	4.5	4.1	tub1	MSS	wild	wild
226	74	F	0	4a	1a	1	1	0	0	1	0	1	0	1	1	18.5667	1	54.6	7.3	16.4	tub2	MSS	mutant	wild	1	0	0	0	yes	yes	no
227	57	M	1	3	1b	2	3	1	0	0	0	0	4	2			1	2.2	4.6	233.8	por	MSS	wild	wild
228	29	F	1	3	1a	1	3	0	0	2	0	0	4	2			1	19.9667	2780	9560	tub2	MSS	wild	wild
229	74	F	1	4a	1b	2	0	2	0	3	1	0	4	2			0	3.36667	262	455.8	por	MSS	wild	wild
230	47	F	1	3	1b	2	1	0	0	3	1	0	4	2	1		0	92.4	不明	不明	tub2	NA	wild	NA
231	72	M	0	4a	1a	1	1	0	0	1	0	1	0	0	0	90.1	0	90.1	16.5	50.7	tub1>pap	MSS	wild	wild	1	0	0	0	no	no	no
232	95	F	0	3	1c1	1	0	0	3	1	0	0	4	2			1	0.366667	1266	0	tub2	MSS	mutant	wild
233	60	M	1	3	1b	2	1	1	0	1	0	1	1	0	1	2.96667	1	26.1333	39.4	688	tub2	MSS	wild	wild	1	1	0	0	no	no	no
234	72	M	1	4a	1c2	2	3	0	1	1	0	0	4	2			1	33.9667	18	56.5	tub2	MSS	wild	wild
235	60	M	1	2	1a	1	0	0	0	3	1	1	0	0	0	62.7	0	62.7	5.2	測定なし	tub2	MSS	wild	wild	0	0	0	1	yes	yes	no
236	66	F	1	4a	1c2	3	0	2	3	3	1	0	4	2			1	25.7	175.3	273.3	tub1	NA	wild	wild
237	69	F	1	4b	1c2	4	1	2	3	3	1	0	4	2			1	0.366667	198	8540	tub2-por	NA	wild	wild
238	63	M	0	4a	1b	2	2	0	0	3	1	0	4	2			1	11.1333	3.8	15.4	tub2>por1	MSI-L	wild	mutant
239	66	M	1	4a	1b	2	2	1	0	2	0	0	4	2			1	19.0333	250	117	tub2	MSS	mutant	wild
240	75	M	1	4a	1a	1	0	0	0	3	1	1	1	0	1	2.23333	1	22.6	19.9	189.8	tub2	MSS	wild	wild	0	0	0	1	yes	yes	no
241	55	M	1	4a	1b	2	2	1	0	2	0	0	4	2			0	12.6667	59.1	3700	tub1-2	MSS	mutant	wild
242	56	F	1	4a	1a	1	1	0	0	1	0	1	1	0	1	12.6	1	39.4667	12.4	23.4	tub2	MSS	mutant	wild	1	0	0	0	no	no	no
243	42	M	1	4b	1a	1	0	0	0	3	1	1	1	0	0	60.9333	0	66.3	22.3	264.4	tub1	MSS	wild	wild	0	0	0	1	no	no	no
244	69	M	0	4a	1a	1	3	0	0	1	0	0	4	2			1	2.7	1490	786	tub1	MSS	wild	wild
245	65	M	0	4a	1a	1	0	0	0	3	1	0	4	2			1	1.86667	1562	45500	por	NA	NA	NA
246	67	M	1	3	1c2	3	2	1	3	1	0	0	4	2			1	2.66667	41.2	12880	tub2	MSS	wild	wild
247	70	F	1	4a	1a	1	2	0	0	2	0	0	4	2			1	18.4667	51	372.7	tub1>tub2	MSS	mutant	wild
248	65	M	0	3	1c2	2	2	0	3	0	0	0	4	2			1	26.2	13.9	2481	tub1>tub2	MSS	wild	wild
249	86	M	1	4a	1b	2	3	2	0	2	0	0	4	2			0	18.8	6380	0.1	tub1-tub2	MSS	wild	wild
250	75	M	1	3	1b	2	1	1	0	2	0	0	4	2			1	29.2667	12.6	0.1	tub2>tub1>por2	MSS	mutant	wild
251	58	M	0	4b	1c1	1	0	0	2	2	0	0	4	2			1	6.96667	1.5	1.7	por2>tub2+tub1	MSS	wild	wild
252	69	F	1	4a	1a	1	0	0	0	3	1	1	1	0	0	78.8333	0	81.8667	2.8	9	tub2	MSS	mutant	wild	0	0	0	1	no	no	no
253	60	M	1	3	1a	1	0	0	0	1	0	0	4	2			1	24.2333	11.3	97.8	por	MSS	mutant	wild
254	65	M	1	4a	1b	2	3	1	0	0	0	0	4	2			0	79.1333	14800	93820	tub1	MSS	wild	wild
255	66	F	0	4b	1c2	2	0	0	2	2	0	0	4	2			1	20.8667	29.7	29.7	tub2>tub1	MSS	wild	wild
256	74	F	0	4b	1c2	2	1	0	3	3	0	0	4	2			1	27.8333	6	79.2	tub2	MSS	wild	mutant
257	83	M	1	3	1a	1	3	0	0	3		0	4	2			1	31.2667	379	349	tub1	MSS	wild	wild
258	78	M	1	4b	1c1	1	0	0	2	2	0	0	3	1	0	17.3	1	29.6667	5.3	0.1	pap/tub	MSS	wild	wild	0	0	2	1	yes	no	no
259	68	M	1	3	1c1	1	0	0	2	1	0	1	1	0	0	4.93333	1	9.2	3.3	17.7	tub2	NA	NA	NA	0	0	1	0	no	no	no
260	57	M	1	4a	1a	1	1	0	0	1	0	1	0	0	1	1.63333	1	57.7	93.2	790	tub2>tub1	MSS	wild	wild	1	0	0	0	no	no	no
261	77	F	1	4a	1b	3	2	0	0	3	1	0	4	2			1	4.46667	なし	なし	por	MSS	wild	wild
262	72	F	0	4a	1b	3	2	2	0	3	1	0	4	2			1	5.83333	116.2	105.7	pap>tub2	MSS	wild	wild
263	46	M	1	4b	1a	1	0	0	0	3	1	0	3	0	1	7.6	1	20.2667	1	5	pap/tub	MSS	wild	wild	0	0	0	1	yes	no	no
264	83	M	1	3	1b	2	2	2	0	3	0	0	4	2			1	13.9	488	3307	tub2>pap>por	MSS	wild	wild
265	57	M	1	4a	1a	1	0	2	0	2	0	1	1	0	0	41.7667	0	48.6667	2.6	26.5	pap/tub	MSS	mutant	wild	0	1	0	0	no	no	no
266	76	M	0	3	1a	1	2	0	0	1	0	0	4	2			1	10.2	16.9	146	tub2	MSS	mutant	wild
267	61	F	0	3	1c2	4	1	0	2	3	1	0	4	2			1	4.73333	1.7	14.1	muc>pap	MSI-H	mutant	wild
268	70	F	1	4a	1b	2	2	2	0	1b	0	0	4	2			1	20.7	716	4860	pap/tub	MSS	wild	wild
269	69	F	1	1b	1a	1	0	0	0	3	1	1	1	0	1	12.9	0	44.6667	17.1	957	pap/tub	MSS	mutant	wild	0	0	0	1	yes	no	no
270	38	F	0	4a	1c2	2	0	0	3	3	1	0	4	2			1	6.56667	38.6	121.1	sig	MSI-L	mutant	wild
271	71	M	0	4a	1c2	3	0	0	3	3	1	0	4	2			1	4.73333	111.8	19291.2	sig-por	MSS	wild	wild
272	62	M	0	4a	1c2	3	1	0	2	3	1	0	4	2			1	10.2333	3.2	360.9	por/muc/sig etc	MSI-H	wild	mutant
273	81	F	1	4a	1a	1	1	0	0	2	0	1	0	0	1	8.16667	0	69.4	2173.9	0.8	pap/tub	MSS	mutant	wild	1	0	0	0	no	no	no
274	74	F	0	4a	1c2	2	3	0	3	2a	0	0	4	2			1	4.53333	611.9	14449.2	tub1	MSS	mutant	wild
275	82	M	1	4b	1c2	4	3	1	1	2	1	0	4	2			0	1.23333	1007.2	1888.6	por/muc/sig etc	MSI-L	mutant	wild
276	74	F	0	4a	1b	2	2	1	0	1	0	0	4	2			1	19.1667	237.8	1248.7	pap/tub	MSS	mutant	wild
277	71	F	0	3	1a	1	2	0	0	2	0	0	4	2			1	22.6	122.2	4037.4	tub1	MSS	mutant	wild
278	67	F	1	4a	1c2	2	0	0	2	2b	0	0	4	2			1	20.7333	19.6	116.6	pap/tub	MSS	mutant	wild
279	64	M	1	4a	1a	1	0	1	0	1	0	1	1	0	1	7.76667	1	28.7667	5.7	17.1	pap/tub	MSS	mutant	wild	0	1	0	0	yes	yes	no
280	57	M	1	3	1a	1	1	0	0	1	0	1	1	0	1	14.0667	0	67.1667	8.3	18.5	pap/tub	MSS	wild	wild	1	0	0	0	no	no	no
281	70	F	1	4a	1c2	2	3	0	3	2	0	0	4	2			1	6.2	27	12.5	tub1	MSS	wild	wild
282	65	F	1	4a	1a	1	2	0	0	1a	0	1	0	0	0	63.8667	0	64.5333	31.3	56.5	pap/tub	MSI-L	wild	wild	2	0	0	0	yes	no	no
283	60	F	1	4a	1a	1	0	0	0	3	1	0	4	2			1	58.1667	15	171.3	por/muc/sig etc	MSS	wild	wild
284	52	F	1	3	1c2	2	0	0	3	3	0	0	4	2			1	19.5667	7.1	4566.6	por>tub2	MSS	wild	mutant
285	69	M	1	3	1a	1	0	1	0	3	0	0	4	2			1	39.0667	12.1	15.5	muc	MSS	mutant	wild
286	54	M	1		1a	1	3	0	0	1b	0	0	4	2			0	64.2	73.4	0.1	tub2>tub1	MSS	wild	wild
287	56	F	1	1b	1a	1	0	2	0	0	0	0	4	2			0	41.7	4.6	25.7	tub1	MSS	mutant	wild
288	87	M	1	4a	1b	3	3	2	0	2b	1	0	4	2			1	24.4	116.3	70.3	tub1	MSS	wild	wild
289	69	M	1	4a	1a	1	1	0	0	1b	0	1	0	0	1	5.96667	0	61.9667	4.7	0.1	pap/tub	MSS	wild	wild	1	0	0	0	no	no	no
290	76	M	1	3	1b	2	2	1	0	0	0	0	4	2			1	20.7	95.5	145.1	tub1-tub2	MSS	mutant	wild
291	68	F	1	3	1a	1	0	1	0	3	0	0	3	0	1	6	0	29.6333	NA	NA	tub2>muc	MSS	mutant	wild	0	2	0	0	yes	no	no
292	61	M	1	4b	1a	1	0	0	0	3	1	1	1	0	1	18.2667	0	63.3667	361	136.3	tub2>tub1	NA	NA	NA	0	0	0	1	yes	yes	no
293	77	F	0	4a	1b	2	0	0	0	1a	1	0	4	2			1	24.3	110.6	21450.8	por/muc/sig etc	MSS	wild	mutant
294	70	F	1	4b	1a	1	0	1	0	1b	1	0	4	2			0	33.3333	43.1	17.3	tub1-tub2	MSS	mutant	wild
295	85	M	0	4b	1b	2	2	2	0	3	0	0	4	2			1	9.66667	23.8	89.8	tub1-tub2	MSS	mutant	wild
296	77	M	1	3	1b	2	0	2	0	1a	0	0	4	2			1	26.0667	18.4	68.6	tub1>tub2	MSS	wild	wild
297	58	M	1	3	1a	1	1	0	0	0	0	1	0	0	1	41.0667	0	58.2333	13	49.2	tub1>muc>tub2	MSI-H	mutant	wild	1	0	0	0	yes	no	no
298	58	M	1	4a	1c1	1	0	0	2	1b	0	1	0	0	1	1.13333	0	58.0667	4	11.4	tub2>tub1>por	MSS	mutant	wild	0	0	1	0	no	no	no
299	59	F	0	4a	1c2	2	0	0	3	0	0	0	4	2			0	11.0667	12.2	17	goblet cell carcinoid	MSS	wild	wild
300	87	F	1	4b	1b	2	1	2	0	3	0	0	4	2			0	17.5667	91.2	569.9	tub1-tub2	MSS	wild	wild
301	64	F	0	4b	1c2	3	0	2	3	3	1	0	4	2			1	13.2333	20.9	123.5	muc>tub1>tub2	MSS	mutant	wild
302	63	F	0	4a	1c2	2	2	0	2	2b	0	0	4	2			0	20.7667	1.5	50.1	tub2>por2>tub1	MSS	wild	mutant
303	69	M	1	4a	1a	1	3	0	0	2	0	0	4	2			1	16.2333	2431.8	9668.2	tub1	MSS	wild	wild
304	63	M	1	4b	1a	1	1	0	0	3	0	1	1	0	1	13.7333	0		13.6	21.7	tub1-tub2	MSS	wild	wild	0	0	0	1	yes	no	no
305	71	M	1	4a	1c2	2	3	0	3	1a	0	0	4	2			0	37.9667	1466.2	1.2	tub1>tub2	MSS	mutant	wild
306	53	M	1	3	1b	2	2	0	0	1b	1	0	4	2			1	21.0333	7.4	65	tub2	MSS	mutant	wild
307	61	M	1	3	1b	3	1	1	0	2b	1	0	4	2			1	8.03333	3.6	2	muc>tub2	MSS	wild	mutant
308	47	F	0	4a	1c2	2	0	0	2	2b	0	0	4	2			1	17.1333	7.3	629.3	tub2>por2>tub1	MSS	mutant	wild
309	72	M	1	4a	1a	1	1	0	0	1b	0	1	0	0	0	51	0	51	3.9	12.3	tub2>tub1	MSS	wild	wild	1	0	0	0	yes	yes	no
310	65	F	1	3	1a	1	0	2	0	3	0	0	4	2			1	28.9333	4.3	30.5	tub1-tub2	MSS	mutant	wild
311	74	M	1	3	1a	1	1	0	0	1b	0	1	0	0	1	20.3	0	50.6	4.5	11	tub2>>tub1	MSS	wild	wild	1	0	0	0	no	no	no
312	57	M	1	4b	1c2	3	2	2	3	3	0	0	4	2			1	4.26667	2.8	0.1	por	MSS	mutant	wild
313	55	F	1	4a	1a	1	0	2	0	1a	0	0	4	2			0	33.6667	15.4	24.2	tub2>por2	MSS	mutant	wild
314	72	M	1	4a	1a	1	2	0	1	2a	0	0	4	2			1	9.93333	125.8	414.2	muc>tub1.pap=tub2	MSS	mutant	wild
315	70	M	0	4a	1c2	3	1	0	3	3	1	0	4	2			1	2.8	3.1	3.5	tub2>por1>muc	MSS	wild	wild
316	42	M	0	3	1a	1	0	0	0	3	1	0	4	2			1	28.2333	1368.4	177.5	por1>muc	MSI-H	mutant	wild
317	74	M	1	4a	1b	2	1	1	0	1a	0	0	4	2			1	45	19.3	19.6	tub1>tub2	MSS	mutant	wild
318	72	M	1	4b	1b	2	1	1	0	3	0	0	3	0	1	1	1	38.3667	4.1	13.9	tub2>por2	MSS	mutant	wild	1	0	0	0	yes	yes	no
319	61	F	1	4a	1a	1	2	0	0	1a	0	1	1	0	1	8.7	0	47.2667	70.5	43.7	tub1>tub2	MSS	wild	wild	1	0	0	0	no	no	no
320	77	M	1	4a	1a	1	0	0	1	2b	0	1	0	0	0	0.133333	1	0.133333	4.8	16.2	tub2	MSS	wild	wild	0	0	1	0	yes	yes	yes
321	63	M	1	4b	1a	1	1	0	0	2a	0	1	1	0	1	2.4	1	17.7667	20.3	120.6	tub1>tub2	MSS	mutant	wild	1	0	0	1	yes	yes	no
322	68	F	1	4a	1a	1	1	0	0	2a	0	0	4	2			0	24.6667	5.6	19.8	tub2	MSS	wild	wild
323	78	M	1	4b	1a	1	3	0	0	0	0	0	4	2			0	0.666667	56.6	815.7	tub1>tub2>>muc	MSS	mutant	wild
324	28	F	1	4b	1a	1	0	1	0	3	0	1	1	0	1	6.73333	0	47.3333	49.4	0.1	tub1-pap	MSS	wild	wild	0	1	0	0	yes	no	no
325	65	F	1	4a	1c1	1	0	0	2	2b	0	1	1	0	0	35.6667	0	43.3	16.9	8.6	tub2>tub1>muc	MSS	mutant	wild	0	0	2	0	yes	no	no
326	72	M	0	4a	1b	2	1	0	0	0	1	0	4	2			1	20.3333	6.8	19736.2	por	MSI-H	wild	mutant
327	69	M	1	4a	1a	1	2	0	0	1a	0	0	4	2			0	24.3667	126.9	0.1	tub1>tub2	MSS	wild	wild
328	68	M	1	4a	1a	1	2	0	0	1	0	1	1	0	1	4.1	0	43.6	416.3	124.8	tub1	MSS	wild	wild	1	0	0	0	no	no	no
329	55	F	1	3	1a	1	1	0	0	0	0	1	1	0	0	43.3	0	43.3	14.8	16.5	tub2	MSS	wild	wild	1	0	0	0	yes	yes	no
330	72	M	1	4a	1c2	3	3	0	1	1a	0	0	4	2			0	23.9667	15.5	90.8	tub2	MSS	wild	wild
331	62	M	1	4b	1a	1	3	0	0	1a	0	0	4	2			1	3	635.2	3057.3	tub1	NA	mutant	wild
332	61	M	1	3	1a	2	2	0	0	1b	0	1	0	0	0	41.7	0	42.5	12.9	76.2	tub2>por2>sig	MSS	wild	wild	1	0	0	1	yes	yes	no
333	27	F	1	4a	1a	1	2	0	0	0	0	0	4	2			0	21.7	1085	16153.6	tub1	MSS	mutant	wild
334	64	F	1	3	1a	1	0	2	0	1b	0	0	4	2			0	40.9667	3.7	48.1	tub2>tub1	MSS	mutant	wild
335	57	M	1	4a	1c2	2	2	0	1	1b	0	0	4	2			1	11.3	528.8	1946	tub2>muc	MSS	mutant	wild
336	65	F	1	4a	1a	1	1	0	0	2a	0	1	0	0	1	4.16667	0	10.9667	5.8	46	tub2>tub1>por2	MSS	wild	wild	1	0	0	0	no	no	no
337	82	F	1	4b	1c2	3	0	1	1	1a	0	0	4	2			0	12.2667	4.9	910.8	tub2>tub1>por2	NA	NA	NA
338	45	F	1	4a	1c2	3	3	0	3	2a	0	0	4	2			0	26	176.3	0.1	tub2	MSS	wild	wild
339	77	M	1	4a	1c2	2	3	0	2	1b	0	0	4	2			0	1.4	377.9	6185.4	tub2>por2>muc	MSS	wild	wild
340	79	M	1	3	1a	1	1	0	0	0	0	1	0	0	0	37.1333	0	38.6667	4	8.4	tub2>tub1	MSS	mutant	wild	1	0	0	0	no	no	no
341	76	F	1	4a	1a	1	1	0	0	1a	0	1	0	0	1	4.46667	0	8.56667	47	0.1	tub1>tub2	MSS	wild	wild	1	0	0	0	yes	no	no
342	68	F	1	4a	1c2	2	0	2	1	1b	0	0	4	2			0	35.3667	4.5	7.7	tub1>tub2	MSS	mutant	wild
